# Supplementary material for: Mini-Basketball for Preschool and School-Aged Children with Autism Spectrum Disorder: A Systematic Review of Randomized Controlled Trials
Source: Healthcare (Basel). 2025 Nov 11;13(22):2861. doi: 10.3390/healthcare13222861 (PMC12652591; doi:10.3390/healthcare13222861)
Supplement: Supplementary file 1 [file healthcare-13-02861-s001.zip]

Archive with 1 entries (1 files):
- healthcare-3899442-supplementary.pdf
